# Supplementary material for: Adenosine as an Adjunctive Therapy for Acute Myocardial Infarction Undergoing Primary Percutaneous Coronary Intervention: A Systematic Review and Meta-Analysis of Randomized Controlled Trials
Source: Rev Cardiovasc Med. 2025 Feb 12;26(2):24065. doi: 10.31083/RCM24065 (PMC11868911; doi:10.31083/RCM24065)
Supplement: Supplementary file 1 [file 2153-8174-26-2-24065-s1.zip]

Archive with 2 entries (2 files):
- RCM24065 PRISMA_2020_checklist final.DOCX
- RCM24065-Supplementary Material-V2.docx
